# Supplementary material for: Repositioning of Hypoglycemic Drug Linagliptin for Cancer Treatment
Source: Front Pharmacol. 2020 Mar 3;11:187. doi: 10.3389/fphar.2020.00187 (PMC7062795; doi:10.3389/fphar.2020.00187)
Supplement: Supplementary file 2 [file Table_1.xlsx]

## Sheet: Sheet1
Supplementary Table 1. The simulation of Linagliptin intervention in colorectal cancer Boolean network genes
Gene	Control(Average)	Linagliptin(Average)	Δ	adj.p
ROCK	1	0	-1	0.000145
CCL2	1	0.265	-0.735	0.000145
CFLIP	1	0.265	-0.735	0.000145
IKK	1	0.265	-0.735	0.000145
NFKB	1	0.265	-0.735	0.000145
NOS	1	0.265	-0.735	0.000145
SMAD7	1	0.265	-0.735	0.000145
IAP	1	0.273	-0.728	3.9e-06
SOD	1	0.433	-0.568	2.54e-06
TH2	0.74	0.21	-0.53	7.3e-05
GP130	1	0.48	-0.52	0.000936
IL4	1	0.48	-0.52	0.000555
IL6	1	0.48	-0.52	0.000377
RAL	1	0.48	-0.52	0.000377
RALBP1	1	0.48	-0.52	1.03e-05
RALGDS	1	0.48	-0.52	6.48e-06
RAS	1	0.48	-0.52	6.48e-06
MDM2	0.498	0	-0.498	0.000909
P21	0.498	0.158	-0.34	0.000864
BCL2	0.498	0.165	-0.333	0.000872
JAK	0.535	0.223	-0.313	0.000214
RAF	1	0.708	-0.293	0.000179
MEK	1	0.71	-0.29	0.000232
ERK	1	0.713	-0.288	0.000188
S1P	1	0.713	-0.288	0.000188
FOS	1	0.713	-0.288	0.000188
SPHK1	1	0.713	-0.288	0.000188
STAT3	0.515	0.243	-0.273	0.000611
JNK	1	0.73	-0.27	0.00342
JUN	1	0.73	-0.27	0.00342
IL10	0.74	0.485	-0.255	0.0028
SOCS	0.48	0.258	-0.223	0.000936
VEGF	1	0.94	-0.06	0.000936
GNA12	0.52	0.48	-0.04	0.000936
HSP27	0.54	0.51	-0.03	0.000936
MAPKAPK2	0.54	0.51	-0.03	0.000936
P38	0.54	0.51	-0.03	0.000936
PI3K	1	0.98	-0.02	0.000936
PTK2	1	0.98	-0.02	0.000555
RHOGEF	0.77	0.75	-0.02	0.000377
FADD	0.46	0.48	0.02	0.000188
ITGA	0.48	0.5	0.02	0.000611
APC	0.5	0.53	0.03	0.00342
GNA13	0.49	0.52	0.03	0.00342
GNAI	0.47	0.51	0.04	0.0028
ITGB	0.47	0.51	0.04	0.000936
SMASE	0.73	0.94	0.21	0.000555
CERAMIDE	0	0.228	0.228	0.000377
PP2A	0	0.228	0.228	0.000377
BAX	0	0.23	0.23	0.000461
TGFB	0	0.275	0.275	0.000158
TGFR	0	0.275	0.275	0.000158
TREG	0	0.275	0.275	0.000158
MEKK1	0.26	0.73	0.47	0.000141
CASP9	0	0.618	0.618	7.32e-08
MOMP	0	0.683	0.683	1.03e-05
CYTC	0	0.693	0.693	6.48e-06
SMAC	0	0.693	0.693	6.48e-06
CASP3	0	0.723	0.723	6.64e-06
IKB	0	0.735	0.735	0.000145
TBID	0	0.84	0.84	7.85e-05
Δ > 0 means up regulated, and Δ < 0 means down regulated
